# Supplementary material for: Muscle Function, Body Composition, Insulin Sensitivity and Physical Activity in Adolescents Born Preterm: Impact of Gestation and Vitamin D Status
Source: Nutrients. 2022 Nov 27;14(23):5045. doi: 10.3390/nu14235045 (PMC9736929; doi:10.3390/nu14235045)
Supplement: Supplementary file 1 [file nutrients-14-05045-s001.zip]

Archive with 1 entries (1 files):
- nutrients-2016015-supplementary.pdf
